# Supplementary material for: Epidemiological characteristics of SHV, cmlv, and FosA6-producing carbapenem-resistant Klebsiella pneumoniae based on whole genome sequences in Jiangsu, China
Source: Front Microbiol. 2023 Jul 19;14:1219733. doi: 10.3389/fmicb.2023.1219733 (PMC10394843; doi:10.3389/fmicb.2023.1219733)
Supplement: Supplementary file 1 [file Table_1.xlsx]

## Sheet: Sheet1
Table S1. Microbiological characteristics of 31 CRKP.
ID	Meropenem	Imipenem	Ertapenem	Cefoxitin	Cefepime	Ceftriaxone	Cefaclor	Aztreonam	Ciprofloxacin	Levofloxacin	Minocycline	Fosfomycin	Chloramphenicol	Amikacin	Tigecycline	Colistion	mCIM	eCIM	KPC	NDM	GES	IMP-1,4,5,6,9,10,18	IMP-2,8,13,19,20	VIM-1,2,4,5	VIM-2,6,8~11	OXA-48-like	CTX-M-1,3,10-12,15	CTX-M-2,4– 7,Toho-1	CTX-M-9,13-14,16–19,Toho-2	ACT	DHA	CMY	mcr-1	IMI
1	R	R	R	R	R	R	R	R	R	R	R	R	R	S	I	S	＋	—	KPC2	—	—	—	—	—	—	—	—	—	—	—	—	—	—	—
2	R	R	R	R	S	R	R	S	S	S	R	R	R	S	I	S	＋	—	—	—	—	—	—	—	—	—	—	—	—	—	—	—	—	—
3	R	R	R	R	R	R	R	R	R	R	R	R	R	S	R	S	＋	—	KPC2	—	—	—	—	—	—	—	—	—	—	—	—	—	—	—
4	S	R	R	R	R	R	R	R	R	R	R	R	R	S	S	S	＋	—	KPC2	—	—	—	—	—	—	—	—	—	—	—	—	—	—	—
5	R	R	R	R	R	R	R	R	R	R	R	R	R	R	S	S	＋	—	KPC2	—	—	—	—	—	—	—	—	—	CTX-M-18	—	—	—	—	—
7	R	R	R	R	R	R	R	R	R	R	R	R	R	R	S	S	＋	—	KPC2	—	—	—	—	—	—	—	—	—	—	—	—	—	—	—
8	R	S	S	S	R	R	R	R	S	S	S	R	R	S	S	S	—	—	KPC2	—	—	—	—	—	—	—	—	—	—	—	—	—	—	—
9	R	R	R	I	R	R	R	R	R	R	R	R	R	R	S	S	＋	—	KPC2	—	—	—	—	—	—	—	—	—	—	—	—	—	—	—
10	R	R	R	R	R	R	R	R	R	R	R	R	R	I	S	S	＋	—	KPC2	—	—	—	—	—	—	—	—	—	—	—	—	—	—	—
11	R	R	R	R	R	R	R	R	R	R	R	R	R	S	S	S	＋	—	KPC2	—	—	—	—	—	—	—	—	—	—	—	—	—	—	—
12	S	R	R	R	R	I	R	R	R	R	R	R	R	S	R	S	＋	—	KPC2	—	—	—	—	—	—	—	—	—	—	—	—	—	—	—
13	R	R	R	R	I	R	R	S	R	R	R	R	R	S	R	S	＋	—	—	—	—	—	—	—	—	—	—	—	—	—	—	—	—	—
14	I	R	R	R	R	R	R	R	R	R	R	R	R	S	S	S	—	—	KPC2	—	—	—	—	—	—	—	—	—	—	—	—	—	—	—
15	R	R	R	R	R	R	R	R	R	R	R	R	R	R	S	S	＋	—	KPC2	—	—	—	—	—	—	—	—	—	—	—	—	—	—	—
16	R	R	R	R	R	R	R	R	R	R	R	R	R	R	S	S	＋	—	KPC2	—	—	—	—	—	—	—	—	—	—	—	—	—	—	—
17	R	R	R	R	R	R	R	R	R	R	R	R	R	R	I	S	＋	—	KPC2	—	—	—	—	—	—	—	—	—	—	—	—	—	—	—
18	S	I	R	R	R	R	R	R	R	R	R	R	R	I	S	S	＋	＋	KPC2	—	—	—	—	—	—	—	—	—	CTX-M-15	—	—	—	—	—
19	R	R	R	R	R	R	R	R	R	R	R	R	R	R	R	S	＋	—	KPC2	—	—	—	—	—	—	—	—	—	—	—	—	—	—	—
20	R	R	R	R	R	R	R	R	R	R	R	R	R	R	S	S	＋	—	KPC2	—	—	—	—	—	—	—	—	—	—	—	—	—	—	—
21	R	R	R	R	R	R	R	R	R	R	R	R	R	R	S	S	＋	—	KPC2	NDM6	—	—	—	—	—	—	—	—	—	—	—	—	—	—
22	R	R	R	R	R	R	R	R	R	R	R	R	R	R	I	S	＋	—	KPC2	—	—	—	—	—	—	—	—	—	—	—	—	—	—	—
23	R	R	R	R	R	R	R	R	R	R	R	R	R	S	S	S	＋	—	KPC2	—	—	—	—	—	—	—	—	—	—	—	—	—	—	—
24	R	R	R	R	R	R	R	R	R	R	R	R	R	I	S	S	＋	—	KPC2	—	—	—	—	—	—	—	—	—	—	—	—	—	—	—
25	R	R	R	R	R	R	R	R	R	R	R	R	R	S	S	S	＋	—	KPC2	—	—	—	—	—	—	—	—	—	—	—	—	—	—	—
26	R	R	R	R	R	R	R	R	R	R	I	R	R	S	S	S	＋	—	KPC2	—	—	—	—	—	—	—	—	—	—	—	—	—	—	—
27	R	R	R	R	R	R	R	R	R	R	R	R	R	R	S	S	＋	—	—	—	—	—	—	—	—	—	—	—	—	—	DHA1	—	—	—
28	R	R	R	R	R	R	R	R	R	R	R	R	R	R	S	S	＋	＋	KPC2	—	—	—	—	—	—	—	—	—	CTX-M-14	—	DHA1	—	—	—
29	R	R	R	R	R	R	R	R	R	R	R	R	R	R	S	S	＋	＋	KPC2	—	—	—	—	—	—	—	—	—	CTX-M-14	—	DHA1	—	—	—
30	R	R	R	R	R	R	R	R	R	R	R	R	R	R	I	S	＋	—	KPC2	—	—	—	—	—	—	—	—	—	—	—	—	—	—	—
31	R	R	R	R	R	R	R	R	R	R	R	R	R	S	S	S	＋	—	KPC2	—	—	—	—	—	—	—	—	—	CTX-M-14	—	DHA1	—	—	—
32	R	R	R	R	R	R	R	R	R	R	R	R	R	R	S	S	＋	—	KPC2	—	—	—	—	—	—	—	—	—	CTX-M-14	—	DHA1	—	—	—
