# Supplementary material for: Epidemiological characteristics of SHV, cmlv, and FosA6-producing carbapenem-resistant Klebsiella pneumoniae based on whole genome sequences in Jiangsu, China
Source: Front Microbiol. 2023 Jul 19;14:1219733. doi: 10.3389/fmicb.2023.1219733 (PMC10394843; doi:10.3389/fmicb.2023.1219733)
Supplement: Supplementary file 2 [file Table_2.xlsx]

## Sheet: Sheet1
Table S2. Clinical characteristics of patients with 31 CRKP and 2 CSKP at two tertiary hospitals in Jiangsu Province, China, November 2020 - December 2021.
ID	Hospital	sex	Age	Isolated Date	Department	Clinical Sample
1	1	F	63	20201129	ICU	Drain
2	1	F	63	20201130	ICU	Sputum
3	1	F	63	20201201	ICU	Pleural Fluid
4	1	F	63	20201202	ICU	Pleural Fluid
5	1	M	87	20210121	ICU	Pleural Fluid
7	1	F	75	20210517	ICU	Throat Swab
8	1	M	62	20201212	ICU	Sputum
9	1	M	50	20211201	Rehabilitation Medicine	Urine
10	1	F	60	20210929	Rehabilitation Medicine	Urine
11	1	M	67	20211009	Rehabilitation Medicine	Sputum
12	1	M	71	20211015	ICU	Urine
13	1	M	28	20211021	Neurosurgery	Urine
14	1	M	71	20211014	ICU	Blood
15	1	M	87	20210121	ICU	Blood
16	1	M	87	20210120	Respiratory	Blood
17	1	M	87	20210121	ICU	Blood
18	1	M	78	20210819	Nephrology	Sputum
19	1	F	65	20210828	Rehabilitation Medicine	Urine
20	1	F	46	20210206	Neurosurgery	Sputum
21	1	M	28	20210412	Rehabilitation Medicine	Sputum
22	1	M	63	20210409	ICU	Sputum
23	1	F	57	20210310	Nephrology	Sputum
24	1	F	63	20201129	ICU	Blood
25	1	M	63	20210402	Nephrology	Sputum
26	2	M	72	20211116	Respiratory	Urine
27	2	M	55	20211117	Respiratory	Blood
28	2	F	87	20211211	ICU	Drain
29	2	M	62	20211123	Respiratory	Sputum
30	2	M	59	20211206	Respiratory	Sputum
31	2	F	87	20211205	ICU	Sputum
32	2	F	80	20211127	Respiratory	Sputum
33	1	F	75	20210521	ICU	Secretion
34	1	M	87	20210906	Respiratory	Sputum
ICU: intensive care unit; F: female; M: male
