# Supplementary material for: Epidemiological characteristics of SHV, cmlv, and FosA6-producing carbapenem-resistant Klebsiella pneumoniae based on whole genome sequences in Jiangsu, China
Source: Front Microbiol. 2023 Jul 19;14:1219733. doi: 10.3389/fmicb.2023.1219733 (PMC10394843; doi:10.3389/fmicb.2023.1219733)
Supplement: Supplementary file 3 [file Table_3.xlsx]

## Sheet: Sheet1
Table S3. Microbiological characteristics and virulence genes of 31 CRKP and 2 CSKP.
ID	Type of strains	String test	MLST	wzi	K-type	KL-type	rmpA	rmpA2	iroN	iutA	iucA
1	CRKP	—	ST15	19	K19	KL19	—	—	—	＋	—
2	CRKP	＋	—	19	K19	KL19	—	—	—	—	—
3	CRKP	—	ST15	19	K19	KL19	—	—	—	＋	—
4	CRKP	—	ST15	19	K19	KL19	—	—	—	—	—
5	CRKP	—	ST11	64	K14.K64	KL64	—	—	—	—	—
7	CR-hvKP	＋	ST11	64	K14.K64	KL64	＋	＋	＋	＋	＋
8	CRKP	—	—	—	—	—	—	—	＋	＋	＋
9	CRKP	＋	ST1326	346	—	KL110	—	—	—	—	—
10	CRKP	—	ST15	19	K19	KL19	—	—	—	—	—
11	CRKP	—	ST15	19	K19	KL19	—	—	—	—	—
12	CRKP	＋	ST5022	K54	—	KL54	—	—	—	＋	＋
13	CRKP	＋	ST5022	K54	—	KL54	—	—	—	＋	＋
14	CRKP	＋	ST5022	K54	—	KL54	—	—	—	＋	＋
15	CRKP	—	ST11	64	K14.K64	KL64	—	—	—	—	—
16	CRKP	—	ST11	64	K14.K64	KL64	—	—	—	＋	—
17	CRKP	—	ST11	64	K14.K64	KL64	—	—	—	＋	—
18	CRKP	—	ST15	19	K19	KL19	—	—	—	＋	—
19	CR-hvKP	—	ST11	64	K14.K64	KL64	＋	＋	＋	＋	＋
20	CRKP	—	ST11	KL15KL17KL51KL52	—	K15K17K50K51K52	—	—	—	—	—
21	CR-hvKP	—	ST11	64	K14.K64	KL64	＋	＋	＋	＋	＋
22	CRKP	—	ST11	64	K14.K64	KL64	＋	＋	—	＋	＋
23	CRKP	—	ST15	19	K19	KL19	—	—	—	—	—
24	CRKP	—	ST15	19	K19	KL19	＋	＋	—	—	—
25	CRKP	—	ST11	64	K14.K64	KL64	＋	＋	—	＋	＋
26	CRKP	—	ST15	19	K19	KL19	＋	＋	—	—	—
27	CRKP	—	ST11	209	—	KL47	—	＋	—	—	＋
28	CRKP	—	ST11	209	—	KL47	＋	＋	—	—	＋
29	CRKP	—	ST11	64	K14.K64	KL64	—	＋	—	＋	＋
30	CRKP	＋	ST11	64	K14.K64	KL64	＋	—	—	＋	＋
31	CRKP	＋	ST11	209	—	KL47	＋	＋	—	—	＋
32	CRKP	＋	ST11	209	—	KL47	＋	＋	—	＋	＋
33	CSKP	＋	ST307	213	—	—	—	—	—	—	＋
34	CSKP	＋	ST6136	173	—	KL102KL149KL155	—	—	—	—	—
carbapenem-resistant Klebsiella pneumoniae, CRKP; carbap enem-resistant hypervirulent Klebsiella pneumoniae , CR-hvKP; carbapenem-sensitive Klebsiella pneumoniae, CSKP
